# Supplementary material for: Response of Wheat DREB Transcription Factor to Osmotic Stress Based on DNA Methylation
Source: Int J Mol Sci. 2021 Jul 18;22(14):7670. doi: 10.3390/ijms22147670 (PMC8307787; doi:10.3390/ijms22147670)
Supplement: Supplementary file 1 [file ijms-22-07670-s001.zip]

Archive with 1 entries (1 files):
- ijms-1300145-supplementary.pdf
